# Supplementary material for: Contamination Characteristics of Antibiotic Resistance Genes in Multi-Vector Environment in Typical Regional Fattening House
Source: Toxics. 2024 Dec 18;12(12):916. doi: 10.3390/toxics12120916 (PMC11728509; doi:10.3390/toxics12120916)
Supplement: Supplementary file 1 [file toxics-12-00916-s001.zip]

Archive with 1 entries (1 files):
- toxics-3287665-supplementary.pdf
